# Supplementary material for: Expression Analysis of Oxalate Metabolic Pathway Genes Reveals Oxalate Regulation Patterns in Spinach
Source: Molecules. 2018 May 27;23(6):1286. doi: 10.3390/molecules23061286 (PMC6100029; doi:10.3390/molecules23061286)
Supplement: Supplementary file 1 [file molecules-23-01286-s001.zip]

Archive with 5 entries (5 files):
- Supplementary Figure S1.tif
- Supplementary Figure S2.tif
- Supplementary tabbles 3-4.xlsx
- Supplementary Table S1.docx
- Supplementary Table S2.docx
