# Supplementary material for: Expression Analysis of Oxalate Metabolic Pathway Genes Reveals Oxalate Regulation Patterns in Spinach
Source: Molecules. 2018 May 27;23(6):1286. doi: 10.3390/molecules23061286 (PMC6100029; doi:10.3390/molecules23061286)
Supplement: Supplementary file 1 [file molecules-23-01286-s001.zip › Supplementary tabbles 3-4.xlsx]

## Sheet: S3
Supplementary Table S3: Expression data of putative oxalate related genes in spinach
		Glyoxylate pathway genes																	Oxaloacetate pathway genes				Oxalate degradation pathway genes
		SoGLO1	SoGLO2	SoGLO3	SoGLO4	SoGLO5	SoMLS	SoMDH1	SoMDH2	SoMDH3	SoMDH4	SoACO	SoICL	SoCTS1	SoCTS2	SoMLS	SoAAE3		SoOXAC1	SoOXAC2	SoOXAC3		SoOXDE	SoFXDE	SoOXDC1	SoOXDC2	SoOXDC3	SoOXO1	SoOXO2
Relative expression level	SP104leaf laminas	1	1	1	1	1	1	1	1	1	1	1	1	1	1	1	1		1	1	1		1	1	1	1	1	1	1
	SP14leaf laminas	3.52284	4.80945	7.05896	4.00689	3.36942	4.34883	3.09458	3.88838	1.89336	3.13023	1.55434	0.0392274	1.24524	2.57374	4.34883	2.2792		3.48296	4.61006	4.3361		2.55263	3.50118	4.12398	3.70934	2.68729	1.81987	0.638436
	SP104petiole	0.335535	1.89331	0.518297	2.26947	0.35613	3.27443	2.19	0.77994	2.04263	0.430953	0.970368	0.0429102	1.12508	1.12	3.27443	0.584164		1.16229	0.144937	0.71375		1.2109	0.792139	1.82592	5.81595	1.72418	4.01209	0.767026
	SP14petiole	0.476914	5.3906	3.25517	4.00783	0.514144	6.8403	3.27832	1.18086	2.52239	0.541806	1.3565	1.02844	0.7145	1.32622	6.8403	0.914618		2.16297	0.638429	2.50253		1.9607	1.15954	2.01829	6.98189	2.10318	5.51964	1.0604
	SP104yongleaf laminas	4.76848	2.81486	6.96113	6.7059	5.9812	5.85682	26.869	14.9474	18.9622	6.57599	6.95331	1.51927	9.79952	3.32303	5.85682	4.82844		17.0141	8.35348	7.78115		10.1749	9.7016	9.33836	9.11031	9.89603	19.0496	3.6236
	SP14youngleaf laminas	7.20515	4.29326	19.9718	11.8041	8.95814	6.71073	24.6648	21.51	18.5164	9.74671	6.91221	0.057066	10.4287	6.03098	6.71073	7.59986		21.1997	12.8114	18.7254		10.8679	14.6618	8.40796	8.83605	13.2283	15.7696	1.2686
	SP104yongpetiole	0.335905	2.53258	0.588187	2.6388	0.348511	1.83767	10.3081	1.91427	4.90012	0.542557	1.84345	0.0236385	1.80014	4.74233	1.83767	0.414186		3.00005	0.179373	0.323444		2.44142	1.75121	3.92007	2.41028	3.28195	10.2036	0.330873
	SP14youngpetiole	0.551034		2.68881	4.9607	0.658032	2.51185	10.2859	2.97863	6.55474	0.873565	2.56489	0.019	1.51859	4.92	2.51185	1.07928		4.53382	0.424206	1.16694		3.44344	3.1468	2.90632	1.64786	4.36348	15.027	1.03405
Standard error	SP104leaf laminas	0.00761846	0.0168176	0.00531691	0.0481702	0.0123442	0.00672457	0.00461685	0.00899224	0.223528	0.00570382	0.0176323	0.538078	1.1272	0.556751	0.00672457	0.0139415		0.00522025	0.0315143	0.00885218		0.0207947	0.0969343	0.125073	0.200995	0.112353	0.052429	0.129704
	SP14leaf laminas	0.788307	1.21816	1.58854	1.07583	0.789946	0.828393	0.645047	0.790201	0.389526	0.631523	0.0263415	0.00127886	0.363885	1.2648	0.828393	0.00602936		0.686003	1.02495	0.895484		0.113009	0.244127	2.91183	1.51678	0.0942019	0.0251491	0.0308388
	SP104petiole	0.050542	0.347177	0.0741337	0.539015	0.0553802	0.537345	0.287793	0.122182	0.325301	0.0758723	0.0331712	0	0.459182	0.36	0.537345	0.010285		0.163002	0.0213108	0.0997884		0.0261203	0.0274104	0.0363709	0.770854	0.00983653	0.082673	0.0805041
	SP14petiole	0.0171825	0.129388	0.0408638	0.372244	0.0422766	0.0907287	0.0726483	0.0564807	0.0271212	0.0172543	0.0228553	0.02	0.0246432	0.636958	0.0907287	0.0232388		0.0472403	0.0261886	0.074751		0.0669271	0.0633691	0.0914915	1.35031	0.0809594	0.0977299	0.0960084
	SP104yongleaf laminas	0.88994	0.626827	1.2301	0.794572	1.00265	1.147	4.83935	2.67439	3.24939	1.19364	0.036624	0.988467	1.62755	0.394335	1.147	0.0235725		2.70312	1.44626	1.3643		0.0882918	0.215086	0.242818	3.44645	0.164531	0.669702	0.0943971
	SP14youngleaf laminas	0.173912	0.491461	0.895525	0.214363	0.0809133	0.081344	0.675996	0.323439	0.0776302	0.201174	0.108885	0.0124683	0.426957	0.901535	0.081344	0.290081		0.249772	0.31042	0.222952		0.86757	0.29784	0.210025	1.88599	0.207363	3.7037	0.277256
	SP104yongpetiole	0.0145416	0.353874	0.0236502	0.190092	0.010475	0.0652286	0.347743	0.0695951	0.215354	0.021309	0.0447912	0.001.29971315373788	0.0653139	1.2	0.0652286	0.00679397		0.325651	0.0196786	0.0163722		0.0723523	0.0552126	0.34836	0.655356	0.0437019	0.233032	0.0779598
	SP14youngpetiole	0.0315598		0.0467096	0.084943	0.00906716	0.0437025	0.415081	0.0963835	0.6998	0.0184473	0.0776151	0.0002	0.263989	0.68	0.0437025	0.0656731		0.0525967	0.02649	0.124607		0.0935006	0.321423	0.15451	0.701619	0.117643	0.586606	0.0707865

## Sheet: S4
Supplementary Table S4: Expression data of putative oxalate related genes under NO3− and NH4+ treatments
			Glyoxylate pathway genes																Oxaloacetate pathway genes				Oxalate degradation pathway genes
			SoGLO1	SoGLO2	SoGLO3	SoGLO4	SoGLO5	SoMLS	SoMDH1	SoMDH2	SoMDH3	SoMDH4	SoCTS1	SoCTS2	SoACO	SoICL	SoAAE3		SoOXAC1	SoOXAC2	SoOXAC3		SoOXDC1	SoOXDC2	SoOXDC3	SoOXO1	SoOXO2	SoOXDE	SoFXDE
Relative expression level	Control	SP104	1	1	1	1	1	1	1	1	1	1	1	1	1	1	1		1	1	1		1	1	1	1	1	1	1
		SP14	3.52284	4.80945	7.05896	4.00689	3.36942	4.34883	3.09458	3.88838	1.89336	3.13023	1.24524	2.57374	1.55434	0.00392274	2.2792		3.48296	4.61006	4.3361		1.4584	3.70934	2.68729	1.81987	0.638436	2.55263	3.50118
	KNO₃treatment	SP104	1.186	1.17963	1.30231	0.70856	1.20227	0.445169	1.87263	1.83101	2.11345	1.35942	0.447285	8.58948	1.19579	0.3101	1.05621		1.75637	1.52651	2.18852		0.944526	1.09067	0.874408	1.6224	0.766211	1.18296	1.11029
		SP14	5.25472	8.32	13.2059	6.53022	4.90136	4.70683	5.32458	5.24262	2.93471	5.18187	2.0711	2.23943	1.52652	0.280602	2.74116		4.64875	4.1109	9.48148		2.09565	2.0244	5.69876	2.90608	2.01122	4.52474	5.48528
	NH₄Cltreatment	SP104	1.78991	2.31237	1.62101	0.816245	1.84153	0.271429	2.15643	2.29054	1.51309	2.14507	0.629388	1.32399	0.90462	0.00321394	1.72573		1.52242	1.36726	1.31318		0.893547	1.33493	1.39525	1.63791	0.354053	1.11001	1.39936
		SP14	0.810097	1.14261	1.71949	1.07503	0.779384	1.33633	1.02852	1.26641	1.07522	0.766811	0.34445	0.653983	0.564564	0.100361	0.826825		0.977112	0.732878	1.12362		0.589142	0.424686	0.807044	0.860318	0.275402	0.715014	0.820389
STDEV	Control	SP104	0.00761846	0.0168176	0.00531691	0.0481702	0.0123442	0.00672457	0.00461685	0.00899224	0.223528	0.00570382	0.0615878	0.556751	0.0176323	0.0931979	0.0139415		0.00522025	0.0315143	0.00885218		0.125073	0.200995	0.112353	0.052429	0.129704	0.0207947	0.0969343
		SP14	0.788307	1.21816	1.58854	1.07583	0.789946	0.828393	0.645047	0.790201	0.389526	0.631523	0.363885	1.2648	0.0263415	0.00127886	0.00602936		0.686003	1.02495	0.895484		0.233599	1.51678	0.0942019	0.0251491	0.0308388	0.113009	0.244127
	KNO₃treatment	SP104	0.016234	0.113	0.0146859	0.0518955	0.0151412	0.00906522	0.576182	0.00944987	0.0349653	0.00930435	0.0145475	1.98941	0.0452724	0.011827	0.0245389		0.0176539	0.0982494	0.0253642		0.0832498	0.316019	0.00351375	0.0230926	0.148312	0.0206664	0.00879702
		SP14	0.104035	0.23	0.547532	0.703814	0.161004	0.0525797	0.143728	0.150701	0.288687	0.122871	0.0406327	0.26243	0.0301328	0.002	0.0396477		0.0911678	0.893147	0.293612		0.173241	1.17068	0.126505	0.115726	1.12031	0.0585738	0.0482924
	NH₄Cltreatment	SP104	0.175784	0.321	0.17838	0.120716	0.0743875	0.010782	0.079634	0.0813298	0.0666234	0.106258	0.0188753	1.11178	0.161287	0.00570618	0.0351055		0.0560298	0.128515	0.047304		0.0502033	0.53807	0.0101706	0.0289368	0.166054	0.0349781	0.141901
		SP14	0.0182878	0.2	0.0424645	0.304428	0.0203776	0.0156827	0.00130315	0.00966914	0.00293798	0.0099599	0.00711551	0.194628	0.0488676	0.0455044	0.0410312		0.00493717	0.158552	0.0100724		0.0322672	0.295504	0.00251546	0.0413326	0.145583	0.0152564	0.0151661
